# Supplementary material for: Andrographolide and Its Derivatives: A Comprehensive Review of Anti-Infective Properties and Clinical Potential
Source: Molecules. 2025 Nov 3;30(21):4273. doi: 10.3390/molecules30214273 (PMC12610367; doi:10.3390/molecules30214273)
Supplement: Supplementary file 1 [file molecules-30-04273-s001.zip]

Archive with 1 entries (1 files):
- molecules-3906862-supplementary.pdf
